# Supplementary material for: A bifunctional snoRNA with separable activities in guiding rRNA 2’-O-methylation and scaffolding gametogenesis effectors
Source: Nat Commun. 2025 Apr 5;16:3250. doi: 10.1038/s41467-025-58664-y (PMC11971394; doi:10.1038/s41467-025-58664-y)
Supplement: Supplementary file 3 — Supplementary Data 1 [file 41467_2025_58664_MOESM3_ESM.xlsx]

## Sheet: RNA Methylation Scores
RNA Methylation Scores for high confidence 2'-O-methylated ribosomal RNA residues (Nm) (RMS > 0.8)
				wt			mamRNA5'&3'Ssmut			snR107∆			snR107ASE1mut
	rRNA	position	Nm	replicate 1	replicate 2	replicate 3	replicate 1	replicate 2	replicate 3	replicate 1	replicate 2	replicate 3	replicate 1	replicate 2	replicate 3
	sp_rRNA_18S	20	G	0.976224	0.961244	0.912619	0.931781	0.908658	0.970412	0.953073	0.967532	0.934178	0.868903	0.937888	0.987122
	sp_rRNA_18S	28	A	0.963148	0.999565	0.984502	0.9884	0.989811	0.986175	0.993844	0.993684	0.991844	0.984103	0.98269	0.983424
	sp_rRNA_18S	101	A	0.967343	0.959886	0.952807	0.97175	0.975828	0.979833	0.981515	0.977436	0.977624	0.948337	0.957901	0.969087
	sp_rRNA_18S	212	U	0.812563	0.782656	0.725542	0.720154	0.69809	0.811322	0.782938	0.775745	0.770912	0.654967	0.78442	0.848489
	sp_rRNA_18S	299	U	0.922888	0.880668	0.754711	0.848527	0.815549	0.908827	0.888118	0.890455	0.859688	0.766812	0.847328	0.953243
	sp_rRNA_18S	331	A	0.826322	0.74312	0.727811	0.754146	0.736843	0.780738	0.774038	0.750148	0.769651	0.707127	0.75107	0.817065
	sp_rRNA_18S	417	C	0.948002	0.926046	0.93054	0.931547	0.944527	0.941456	0.954568	0.953026	0.942797	0.9374	0.938695	0.958768
	sp_rRNA_18S	423	A	0.942264	0.856648	0.856649	0.931124	0.925716	0.906584	0.938706	0.917386	0.898069	0.921138	0.888481	0.935536
	sp_rRNA_18S	439	A	0.932624	0.917364	0.905871	0.965764	0.948739	0.959759	0.952646	0.953039	0.948147	0.905785	0.916424	0.93476
	sp_rRNA_18S	544	A	0.994086	0.991627	0.987753	0.994191	0.991399	0.993942	0.996331	0.9969	0.994064	0.989932	0.991698	0.995228
	sp_rRNA_18S	565	G	0.955495	0.964983	0.962731	0.978026	0.978213	0.984357	0.983815	0.981699	0.980604	0.964511	0.971835	0.970287
	sp_rRNA_18S	581	U	0.931703	0.927212	0.928212	0.946776	0.960605	0.955563	0.936389	0.933101	0.944721	0.913641	0.916597	0.92648
	sp_rRNA_18S	768	A	0.959326	0.958314	0.952666	0.971696	0.973279	0.969322	0.971229	0.974607	0.976279	0.965135	0.967666	0.961304
	sp_rRNA_18S	779	U	0.848282	0.825818	0.838197	0.821911	0.82003	0.837956	0.847915	0.85244	0.828329	0.797623	0.829642	0.858664
	sp_rRNA_18S	811	A	0.990345	0.98233	0.978938	0.996238	0.996241	0.995894	0.99781	0.997702	0.996985	0.978599	0.98412	0.991026
	sp_rRNA_18S	963	G	0.802708	0.823805	0.800639	0.789537	0.800448	0.794235	0.850572	0.821017	0.806749	0.777297	0.836245	0.822467
	sp_rRNA_18S	989	A	0.946959	0.937222	0.941452	0.984738	0.974588	0.98306	0.981162	0.983677	0.981207	0.954771	0.954534	0.944874
	sp_rRNA_18S	1022	C	0.955689	0.956086	0.956004	0.980572	0.980101	0.983078	0.986144	0.987671	0.986702	0.963139	0.959049	0.95868
	sp_rRNA_18S	1090	G	0.917934	0.925641	0.925721	0.915814	0.908308	0.932838	0.937558	0.932752	0.927686	0.891336	0.934441	0.949053
	sp_rRNA_18S	1133	U	0.818692	0.806555	0.809781	0.838535	0.848962	0.85023	0.857763	0.861137	0.856342	0.821921	0.841543	0.856631
	sp_rRNA_18S	1142	G	0.972917	0.969727	0.96891	0.983893	0.980358	0.987247	0.985349	0.990184	0.984226	0.974768	0.980769	0.98177
	sp_rRNA_18S	1192	U	0.843469	0.837419	0.795733	0.808181	0.791751	0.844625	0.833873	0.843711	0.827196	0.772745	0.814151	0.891109
	sp_rRNA_18S	1198	U	0.774864	0.808066	0.789935	0.801143	0.795511	0.799726	0.820065	0.810368	0.817422	0.764221	0.80232	0.821118
	sp_rRNA_18S	1201	A	0.872711	0.857826	0.862263	0.839606	0.839392	0.861962	0.871198	0.852187	0.847429	0.849523	0.876745	0.894779
	sp_rRNA_18S	1204	U	0.801911	0.817723	0.845807	0.848611	0.813815	0.838512	0.829537	0.802729	0.843324	0.793465	0.832423	0.844838
	sp_rRNA_18S	1248	U	0.945044	0.957936	0.95701	0.976785	0.979241	0.982137	0.982752	0.985105	0.98421	0.954878	0.954995	0.958225
	sp_rRNA_18S	1286	U	0.970647	0.978305	0.976442	0.981156	0.975692	0.975945	0.981556	0.974626	0.976786	0.970426	0.974232	0.976886
	sp_rRNA_18S	1288	G	0.95964	0.973762	0.980642	0.97748	0.979952	0.978722	0.97922	0.980013	0.982203	0.979056	0.984619	0.974232
	sp_rRNA_18S	1388	A	0.920632	0.872667	0.813167	0.840186	0.783838	0.902457	0.846795	0.884704	0.823376	0.741254	0.836238	0.94353
	sp_rRNA_18S	1448	G	0.99589	0.992169	0.988567	0.996192	0.995486	0.996319	0.995047	0.996528	0.994676	0.986661	0.992027	0.996519
	sp_rRNA_18S	1504	A	0.858094	0.822984	0.816483	0.817749	0.829248	0.845134	0.851261	0.833382	0.833502	0.812192	0.831705	0.862957
	sp_rRNA_18S	1538	U	0.853269	0.85026	0.862387	0.846019	0.857449	0.857884	0.872004	0.85068	0.861243	0.830997	0.867404	0.869651
	sp_rRNA_18S	1608	U	0.858448	0.841936	0.792321	0.80993	0.781855	0.863431	0.85007	0.862709	0.83099	0.693844	0.832014	0.891091
	sp_rRNA_18S	1613	G	0.817524	0.794803	0.728297	0.933046	0.945756	0.943714	0.967346	0.947704	0.938576	0.770631	0.769374	0.870675
	sp_rRNA_18S	1680	C	0.978544	0.98778	0.992177	0.989204	0.991129	0.991666	0.992345	0.988929	0.992936	0.990648	0.991788	0.989575
	sp_rRNA_18S	1805	A	0.870847	0.789186	0.749175	0.79952	0.79235	0.847189	0.831499	0.830775	0.805646	0.770504	0.789928	0.881995
	sp_rRNA_18S	1824	A	0.958708	0.975391	0.964208	0.960051	0.950353	0.960977	0.962112	0.963347	0.963507	0.937553	0.969693	0.972543
	sp_rRNA_18S	1837	U	0.845686	0.886064	0.829087	0.860296	0.804419	0.897152	0.886311	0.887407	0.874421	0.801389	0.848054	0.938025
	sp_rRNA_18S	1840	U	0.899852	0.907367	0.88465	0.89961	0.897575	0.91277	0.924158	0.906332	0.89812	0.879975	0.895853	0.945684
	sp_rRNA_25S	20	A	0.825575	0.803779	0.810371	0.797096	0.79365	0.83251	0.797133	0.843001	0.799112	0.769024	0.819451	0.870624
	sp_rRNA_25S	40	A	0.926166	0.854165	0.855572	0.864755	0.844768	0.893802	0.89934	0.884377	0.861033	0.820182	0.862039	0.908863
	sp_rRNA_25S	71	A	0.868539	0.767304	0.710515	0.762339	0.758321	0.818468	0.795182	0.768526	0.753193	0.717619	0.783015	0.870545
	sp_rRNA_25S	253	U	0.786136	0.75553	0.730281	0.746198	0.755139	0.788545	0.800578	0.779594	0.786882	0.727228	0.769765	0.817932
	sp_rRNA_25S	374	A	0.779126	0.707771	0.685555	0.840486	0.851467	0.855709	0.868964	0.847901	0.837797	0.813586	0.752073	0.781404
	sp_rRNA_25S	465	G	0.902806	0.826629	0.717378	0.757971	0.664369	0.864969	0.756902	0.824141	0.766467	0.577138	0.739517	0.953831
	sp_rRNA_25S	606	G	0.797841	0.806717	0.756921	0.753431	0.731121	0.821679	0.756765	0.801049	0.762274	0.704187	0.764398	0.862624
	sp_rRNA_25S	674	A	0.979165	0.971393	0.974965	0.97303	0.960741	0.978467	0.979867	0.980803	0.97804	0.959437	0.967409	0.979894
	sp_rRNA_25S	691	G	0.903605	0.846812	0.812501	0.800972	0.780541	0.840875	0.836041	0.844001	0.811217	0.712976	0.835923	0.901962
	sp_rRNA_25S	837	G	0.945182	0.93906	0.941055	0.946914	0.93949	0.950943	0.950952	0.950933	0.951376	0.937426	0.939982	0.953879
	sp_rRNA_25S	839	A	0.910388	0.873719	0.876752	0.915375	0.919282	0.912419	0.927369	0.923464	0.922346	0.922844	0.890517	0.90584
	sp_rRNA_25S	849	A	0.962411	0.967417	0.972099	0.967462	0.956596	0.966133	0.975114	0.973685	0.971954	0.963297	0.969135	0.978563
	sp_rRNA_25S	908	A	0.981799	0.983076	0.992289	0.98366	0.980977	0.985751	0.986306	0.989163	0.987002	0.983358	0.98422	0.990394
	sp_rRNA_25S	940	G	0.922539	0.91047	0.900616	0.898259	0.899221	0.906149	0.930179	0.922617	0.920819	0.908234	0.904894	0.924913
	sp_rRNA_25S	949	A	0.970307	0.956979	0.95139	0.964889	0.967051	0.972269	0.975339	0.977776	0.973346	0.94779	0.948758	0.965715
	sp_rRNA_25S	1114	U	0.888501	0.785059	0.779144	0.823795	0.804614	0.863242	0.850297	0.855193	0.827665	0.776594	0.796199	0.894599
	sp_rRNA_25S	1164	A	0.989315	0.986898	0.982153	0.979463	0.974958	0.984085	0.98441	0.98824	0.982971	0.975116	0.985243	0.989622
	sp_rRNA_25S	1326	G	0.80859	0.767473	0.767629	0.754422	0.730747	0.784936	0.773657	0.805203	0.758462	0.711844	0.788896	0.822521
	sp_rRNA_25S	1483	A	0.965115	0.93759	0.92877	0.946441	0.948059	0.95382	0.957641	0.959675	0.953457	0.926584	0.926665	0.954393
	sp_rRNA_25S	1484	G	0.934825	0.935209	0.940346	0.948821	0.953015	0.95539	0.960905	0.961956	0.959895	0.934406	0.939616	0.957814
	sp_rRNA_25S	1552	U	0.781255	0.736309	0.748852	0.771749	0.756518	0.776637	0.792313	0.755109	0.752095	0.748918	0.765867	0.787167
	sp_rRNA_25S	1589	U	0.827158	0.818022	0.83245	0.83808	0.818716	0.851843	0.799425	0.826329	0.854984	0.80256	0.786777	0.820899
	sp_rRNA_25S	1943	U	0.924519	0.903594	0.921828	0.946244	0.946177	0.945752	0.969984	0.965363	0.969371	0.916881	0.924595	0.927341
	sp_rRNA_25S	1988	A	0.890443	0.837762	0.829298	0.853298	0.856062	0.870541	0.863312	0.862568	0.856802	0.853075	0.85457	0.885312
	sp_rRNA_25S	2305	U	0.936726	0.947013	0.9452	0.925586	0.923211	0.935874	0.929434	0.935652	0.93687	0.929994	0.940452	0.954167
	sp_rRNA_25S	2308	A	0.95581	0.961279	0.96817	0.947462	0.954845	0.95174	0.969886	0.95565	0.96381	0.963654	0.964219	0.966782
	sp_rRNA_25S	2344	A	0.983732	0.989506	0.990125	0.991445	0.989615	0.984929	0.99055	0.989993	0.99003	0.991601	0.992014	0.991347
	sp_rRNA_25S	2369	A	0.988199	0.99072	0.986843	0.99279	0.9954	0.982605	0.991419	0.995563	0.990218	0.992922	0.9936	0.982405
	sp_rRNA_25S	2376	G	0.994225	0.984632	0.964625	0.972598	0.96866	0.981777	0.979015	0.980384	0.97813	0.967008	0.981512	0.990255
	sp_rRNA_25S	2402	U	0.849658	0.821813	0.773518	0.843911	0.849526	0.877295	0.863031	0.873082	0.838769	0.84216	0.822863	0.88822
	sp_rRNA_25S	2425	C	0.888858	0.896154	0.91206	0.880393	0.870051	0.88535	0.906789	0.918065	0.904639	0.894779	0.904331	0.893906
	sp_rRNA_25S	2483	G	0.858049	0.84007	0.848698	-0.44268	-0.442743	-0.466121	-0.547993	-0.523218	-0.456472	-0.501575	-0.524467	-0.518287
	sp_rRNA_25S	2498	U	0.948179	0.967561	0.968753	0.948752	0.949307	0.953477	0.959225	0.966398	0.95388	0.962199	0.970773	0.970101
	sp_rRNA_25S	2505	U	0.94657	0.951717	0.968244	0.942566	0.94107	0.942101	0.948027	0.950067	0.952416	0.974048	0.972948	0.972651
	sp_rRNA_25S	2509	U	0.964627	0.966769	0.977175	0.968756	0.965876	0.966606	0.975175	0.968358	0.968576	0.979999	0.982554	0.982448
	sp_rRNA_25S	2714	G	0.959984	0.949987	0.958352	0.960872	0.958602	0.955686	0.956197	0.955692	0.953038	0.966158	0.960389	0.966967
	sp_rRNA_25S	2735	A	0.872226	0.885618	0.897866	0.869421	0.868885	0.849488	0.848554	0.899214	0.880177	0.88937	0.859785	0.903879
	sp_rRNA_25S	2824	U	0.933682	0.944606	0.94421	0.986466	0.971167	0.988763	0.97224	0.970917	0.964871	0.970535	0.972386	0.956303
	sp_rRNA_25S	2835	A	0.961375	0.905348	0.834408	0.878191	0.878381	0.943298	0.926377	0.920031	0.864382	0.809826	0.886731	0.971327
	sp_rRNA_25S	2886	G	0.917788	0.927391	0.925484	0.933078	0.919019	0.945404	0.933986	0.942004	0.940837	0.937271	0.938828	0.96331
	sp_rRNA_25S	2888	G	0.95864	0.96674	0.971362	0.96817	0.970213	0.972706	0.973661	0.976152	0.975744	0.974688	0.98433	0.976996
	sp_rRNA_25S	2910	G	0.986205	0.982997	0.984162	0.983253	0.9776	0.981874	0.983028	0.989606	0.990279	0.98534	0.989116	0.990617
	sp_rRNA_25S	2929	G	0.92844	0.900291	0.860596	0.869167	0.839754	0.916404	0.913043	0.916514	0.887861	0.795557	0.87225	0.950453
	sp_rRNA_25S	2932	A	0.811349	0.736343	0.704812	0.693777	0.70732	0.749875	0.797376	0.74558	0.727942	0.691719	0.730648	0.779766
	sp_rRNA_25S	2974	C	0.954636	0.964269	0.961832	0.954555	0.950089	0.95151	0.968276	0.963186	0.966238	0.962461	0.963192	0.966851
	sp_rRNA_25S	2982	A	0.877111	0.745923	0.728327	0.740853	0.728735	0.817961	0.810749	0.77271	0.759366	0.685165	0.778746	0.864048
	sp_rRNA_25S	3016	U	0.927002	0.940852	0.920931	0.912663	0.915473	0.910297	0.906071	0.924754	0.913023	0.948471	0.945929	0.931537
	sp_rRNA_25S	3017	G	0.96813	0.965981	0.971738	0.962612	0.95982	0.964759	0.960975	0.971875	0.965252	0.967876	0.97818	0.974419
	sp_rRNA_25S	3041	A	0.961123	0.963505	0.970414	0.97309	0.971213	0.970223	0.98233	0.980921	0.976447	0.968743	0.975153	0.969771
	sp_rRNA_25S	3043	C	0.739136	0.789448	0.810082	0.902034	0.895145	0.889042	0.925159	0.936192	0.929224	0.833017	0.823328	0.793566
	sp_rRNA_25S	3054	C	0.964429	0.976618	0.982857	0.983663	0.983684	0.981693	0.98482	0.98322	0.985711	0.98904	0.989609	0.986325
	sp_rRNA_25S	3108	A	0.789682	0.777794	0.810361	0.814886	0.800228	0.834949	0.809066	0.811166	0.81267	0.815178	0.84886	0.850863
	sp_rRNA_25S	3284	G	0.849258	0.835385	0.860822	0.863868	0.858731	0.860347	0.86597	0.860312	0.865439	0.857467	0.865683	0.860944
	sp_rRNA_5.8S	155	U	0.827788	0.815271	0.832865	0.817805	0.792343	0.863809	0.818784	0.858758	0.833069	0.762787	0.812418	0.864371
	sp_rRNA_5.8S	164	U	0.917727	0.895718	0.875434	0.900178	0.897359	0.933567	0.916351	0.920442	0.900617	0.868621	0.897063	0.961077

## Sheet: Comparison to S. cerevisiae
Conservation of the predicted 2'-O-methylated residues (Nm) in budding yeast Saccharomyces cerevisiae
	S. pombe				S. cerevisiae
	rRNA	position	Nm residue (this study)	modification (LC-MS data - Taoka et al., 2015)	rRNA	position	modification (LC-MS data - Taoka et al., 2016)
	sp_rRNA_18S	20	G	not reported	sc_rRNA_18S	20	not reported
	sp_rRNA_18S	28	A	Am	sc_rRNA_18S	28	Am
	sp_rRNA_18S	101	A	Am	sc_rRNA_18S	100	Am
	sp_rRNA_18S	212	U	not reported	sc_rRNA_18S	211	Psi
	sp_rRNA_18S	299	U	Psi	sc_rRNA_18S	296	not reported
	sp_rRNA_18S	331	A	not reported	sc_rRNA_18S	328	not reported
	sp_rRNA_18S	417	C	Cm	sc_rRNA_18S	414	Cm
	sp_rRNA_18S	423	A	Am	sc_rRNA_18S	420	Am
	sp_rRNA_18S	439	A	Am	sc_rRNA_18S	436	Am
	sp_rRNA_18S	544	A	Am	sc_rRNA_18S	541	Am
	sp_rRNA_18S	565	G	Gm	sc_rRNA_18S	562	Gm
	sp_rRNA_18S	581	U	Um	sc_rRNA_18S	578	Um
	sp_rRNA_18S	768	A	Am	sc_rRNA_18S	755	not reported
	sp_rRNA_18S	779	U	Psi	sc_rRNA_18S	766	Psi
	sp_rRNA_18S	811	A	Am	sc_rRNA_18S	796	Am
	sp_rRNA_18S	963	G	not reported	sc_rRNA_18S	948	not reported
	sp_rRNA_18S	989	A	Am	sc_rRNA_18S	974	Am
	sp_rRNA_18S	1022	C	Cm	sc_rRNA_18S	1007	Cm
	sp_rRNA_18S	1090	G	not reported	sc_rRNA_18S	1074	not reported
	sp_rRNA_18S	1133	U	not reported	sc_rRNA_18S	1117	not reported
	sp_rRNA_18S	1142	G	Gm	sc_rRNA_18S	1126	Gm
	sp_rRNA_18S	1192	U	Psi	sc_rRNA_18S	1175	not reported
	sp_rRNA_18S	1198	U	Psi	sc_rRNA_18S	1181	Psi
	sp_rRNA_18S	1201	A	not reported	sc_rRNA_18S	1184	not reported
	sp_rRNA_18S	1204	U	Psi	sc_rRNA_18S	1187	Psi
	sp_rRNA_18S	1248	U	Um	sc_rRNA_18S	1231	not reported
	sp_rRNA_18S	1286	U	Um	sc_rRNA_18S	1269	Um
	sp_rRNA_18S	1288	G	Gm	sc_rRNA_18S	1271	Gm
	sp_rRNA_18S	1388	A	not reported	sc_rRNA_18S	1371	not reported
	sp_rRNA_18S	1448	G	Gm	sc_rRNA_18S	1428	Gm
	sp_rRNA_18S	1504	A	not reported	sc_rRNA_18S	not conserved
	sp_rRNA_18S	1538	U	not reported	sc_rRNA_18S	not conserved
	sp_rRNA_18S	1608	U	not reported	sc_rRNA_18S	1567	not reported
	sp_rRNA_18S	1613	G	Gm	sc_rRNA_18S	1572	Gm
	sp_rRNA_18S	1680	C	Cm	sc_rRNA_18S	1639	Cm
	sp_rRNA_18S	1805	A	not reported	sc_rRNA_18S	1763	not reported
	sp_rRNA_18S	1824	A	m66A	sc_rRNA_18S	1782	m66A
	sp_rRNA_18S	1837	U	not reported	sc_rRNA_18S	1795	not reported
	sp_rRNA_18S	1840	U	not reported	sc_rRNA_18S	1798	not reported
	sp_rRNA_25S	20	A	not reported	sc_rRNA_25S	20	not reported
	sp_rRNA_25S	40	A	not reported	sc_rRNA_25S	40	not reported
	sp_rRNA_25S	71	A	not reported	sc_rRNA_25S	not conserved
	sp_rRNA_25S	253	U	not reported	sc_rRNA_25S	not conserved
	sp_rRNA_25S	374	A	Am	sc_rRNA_25S	366	not reported
	sp_rRNA_25S	465	G	not reported	sc_rRNA_25S	not conserved
	sp_rRNA_25S	606	G	not reported	sc_rRNA_25S	583	not reported
	sp_rRNA_25S	674	A	Am	sc_rRNA_25S	649	Am
	sp_rRNA_25S	691	G	not reported	sc_rRNA_25S	not conserved
	sp_rRNA_25S	837	G	Gm	sc_rRNA_25S	805	Gm
	sp_rRNA_25S	839	A	Am	sc_rRNA_25S	807	Am
	sp_rRNA_25S	849	A	Am	sc_rRNA_25S	817	Am
	sp_rRNA_25S	908	A	Am	sc_rRNA_25S	876	Am
	sp_rRNA_25S	940	G	Gm	sc_rRNA_25S	908	Gm
	sp_rRNA_25S	949	A	Am	sc_rRNA_25S	917	not reported
	sp_rRNA_25S	1114	U	not reported	sc_rRNA_25S	1082	not reported
	sp_rRNA_25S	1164	A	Am	sc_rRNA_25S	1133	Am
	sp_rRNA_25S	1326	G	not reported	sc_rRNA_25S	1295	not reported
	sp_rRNA_25S	1483	A	Am	sc_rRNA_25S	1449	Am
	sp_rRNA_25S	1484	G	Gm	sc_rRNA_25S	1450	Gm
	sp_rRNA_25S	1552	U	not reported	sc_rRNA_25S	1518	not reported
	sp_rRNA_25S	1589	U	Psi	sc_rRNA_25S	1555	not reported
	sp_rRNA_25S	1943	U	Um	sc_rRNA_25S	1890	Um
	sp_rRNA_25S	1988	A	not reported	sc_rRNA_25S	1933	not reported
	sp_rRNA_25S	2305	U	Um	sc_rRNA_25S	2217	not reported
	sp_rRNA_25S	2308	A	Am	sc_rRNA_25S	2220	Am
	sp_rRNA_25S	2344	A	Am	sc_rRNA_25S	2256	Am
	sp_rRNA_25S	2369	A	Am	sc_rRNA_25S	2280	Am
	sp_rRNA_25S	2376	G	Gm	sc_rRNA_25S	2288	Gm
	sp_rRNA_25S	2402	U	Psi	sc_rRNA_25S	2314	Psi
	sp_rRNA_25S	2425	C	Cm	sc_rRNA_25S	2337	Cm
	sp_rRNA_25S	2483	G	Gm	sc_rRNA_25S	2395	not reported
	sp_rRNA_25S	2498	U	Um	sc_rRNA_25S	2410	not reported
	sp_rRNA_25S	2505	U	Um	sc_rRNA_25S	2417	Um
	sp_rRNA_25S	2509	U	Um	sc_rRNA_25S	2421	Um
	sp_rRNA_25S	2714	G	Gm	sc_rRNA_25S	2619	Gm
	sp_rRNA_25S	2735	A	Am	sc_rRNA_25S	2640	Am
	sp_rRNA_25S	2824	U	Um	sc_rRNA_25S	2729	Um
	sp_rRNA_25S	2835	A	not reported	sc_rRNA_25S	2740	not reported
	sp_rRNA_25S	2886	G	Gm	sc_rRNA_25S	2791	Gm
	sp_rRNA_25S	2888	G	Gm	sc_rRNA_25S	2793	Gm
	sp_rRNA_25S	2910	G	Gm	sc_rRNA_25S	2815	Gm
	sp_rRNA_25S	2929	G	not reported	sc_rRNA_25S	2834	not reported
	sp_rRNA_25S	2932	A	not reported	sc_rRNA_25S	2837	not reported
	sp_rRNA_25S	2974	C	Cm	sc_rRNA_25S	2879	not reported
	sp_rRNA_25S	2982	A	not reported	sc_rRNA_25S	2887	not reported
	sp_rRNA_25S	3016	U	Um	sc_rRNA_25S	2921	Um
	sp_rRNA_25S	3017	G	Gm	sc_rRNA_25S	2922	Gm
	sp_rRNA_25S	3041	A	Am	sc_rRNA_25S	2946	Am
	sp_rRNA_25S	3043	C	Cm	sc_rRNA_25S	2948	Cm
	sp_rRNA_25S	3054	C	Cm	sc_rRNA_25S	2959	Cm
	sp_rRNA_25S	3108	A	not reported	sc_rRNA_25S	3012	not reported
	sp_rRNA_25S	3284	G	not reported	sc_rRNA_25S	not conserved
	sp_rRNA_5.8S	155	U	not reported	sc_rRNA_5.8S	150	not reported
	sp_rRNA_5.8S	164	U	not reported	sc_rRNA_5.8S	159	not reported
