# Supplementary material for: A bifunctional snoRNA with separable activities in guiding rRNA 2’-O-methylation and scaffolding gametogenesis effectors
Source: Nat Commun. 2025 Apr 5;16:3250. doi: 10.1038/s41467-025-58664-y (PMC11971394; doi:10.1038/s41467-025-58664-y)
Supplement: Supplementary file 6 — Source Data [file 41467_2025_58664_MOESM6_ESM.xlsx]

## Sheet: Figure 1b
total RNAs, RT-PCR

## Sheet: Figure 1c
total RNAs, Northern blot

## Sheet: Figure 1d
smFISH

## Sheet: Figure 1e
smFISH

## Sheet: Suppl. Figure 1a
total RNAs, Northern blot

## Sheet: Suppl. Figure 1b
total RNAs, RT-qPCR
		amplicon A				amplicon B				amplicon C				amplicon D
	strains	ratio over act1+	Mean	Rel. to wt	SD	ratio over act1+	Mean	Rel. to wt	SD	ratio over act1+	Mean	Rel. to wt	SD	ratio over act1+	Mean	Rel. to wt	SD
	wt	0.139251	0.145498	1	0.102248	0.0308867	0.0252791	1	0.221149	0.00849085	0.00898418	1	0.152488	0.016407	0.0154285	1	0.128809
		0.162479				0.0252445	0.0252791		0.221149	0.0105325	0.00898418		0.152488	0.0167368	0.0154285		0.128809
		0.134762				0.019706	0.0252791		0.221149	0.0079292	0.00898418		0.152488	0.0131417	0.0154285		0.128809
	intron∆	0.175661	0.149637	1.02845	0.160896	0.000768328	0.000551532	0.0218177	0.00803787	0.0099018	0.00771712	0.858967	0.211382	0.0111314	0.00997191	0.64633	0.0690054
		0.130294	0.149637	1.02845	0.160896	0.000520823	0.000551532	0.0218177	0.00803787	0.00646061	0.00771712	0.858967	0.211382	0.00974611	0.00997191	0.64633	0.0690054
		0.142956	0.149637	1.02845	0.160896	0.000365445	0.000551532	0.0218177	0.00803787	0.00678894	0.00771712	0.858967	0.211382	0.00903828	0.00997191	0.64633	0.0690054
	5'&3'SSmut	1.47944	1.71997	11.8213	1.47588	0.431552	0.470695	18.6199	1.66388	0.0837277	0.0885403	9.85513	1.16933	0.138639	0.140785	9.12498	1.57465
		1.89241	1.71997	11.8213	1.47588	0.515167	0.470695	18.6199	1.66388	0.10059	0.0885403	9.85513	1.16933	0.166081	0.140785	9.12498	1.57465
		1.78805	1.71997	11.8213	1.47588	0.465366	0.470695	18.6199	1.66388	0.0813033	0.0885403	9.85513	1.16933	0.117634	0.140785	9.12498	1.57465
	BP&3'SSmut	1.77383	2.28086	15.6763	3.22649	0.544401	0.639055	25.28	4.42821	0.120781	0.132892	14.7918	2.73882	0.151422	0.153008	9.91725	1.2893
		2.36832	2.28086	15.6763	3.22649	0.762614	0.639055	25.28	4.42821	0.161206	0.132892	14.7918	2.73882	0.173646	0.153008	9.91725	1.2893
		2.70042	2.28086	15.6763	3.22649	0.610151	0.639055	25.28	4.42821	0.116689	0.132892	14.7918	2.73882	0.133957	0.153008	9.91725	1.2893
	-RT	0.00367328	0.00298384	0.0205078	0.00410456	0.000477203	0.000370728	0.0146654	0.00437781	0.00281906	0.00312412	0.347735	0.0345387	0.000335693	0.000358548	0.0232393	0.00130172
		0.00265138	0.00298384	0.0205078	0.00410456	0.000378683	0.000370728	0.0146654	0.00437781	0.00311389	0.00312412	0.347735	0.0345387	0.00037338	0.000358548	0.0232393	0.00130172
		0.00262685	0.00298384	0.0205078	0.00410456	0.000256299	0.000370728	0.0146654	0.00437781	0.00343941	0.00312412	0.347735	0.0345387	0.00036657	0.000358548	0.0232393	0.00130172

## Sheet: Figure 2c
RNA-IP, Northern blot

## Sheet: Figure 2d
smFISH

## Sheet: Figure 2e
smFISH

## Sheet: Suppl. Figure 2d
total RNAs, Northern blot

[truncated: 41 more sheets: Suppl. Figure 2e, Suppl. Figure 2f, Figure 3a, Figure 3c, Figure 3d, Suppl. Figure 3b, Suppl. Figure 3c, Suppl. Figure 3d, Suppl. Figure 3e, Suppl. Figure 3f, Figure 4b, Figure 4c, Figure 4d, Figure 4e, Figure 4f, Suppl. Figure 4a, Suppl. Figure 4b, Suppl. Figure 4c, Suppl. Fig 4e, Suppl. Fig 4f …]
